# Supplementary material for: Double-Stranded RNA Structural Elements Holding the Key to Translational Regulation in Cancer: The Case of Editing in RNA-Binding Motif Protein 8A
Source: Cells. 2021 Dec 15;10(12):3543. doi: 10.3390/cells10123543 (PMC8699885; doi:10.3390/cells10123543)
Supplement: Supplementary file 1 [file cells-10-03543-s001.zip]

Archive with 7 entries (6 files):
- cells-1489391 Supplementary material/
- cells-1489391 Supplementary material/Figures S1-S8.pdf
- cells-1489391 Supplementary material/Table S1.xlsx
- cells-1489391 Supplementary material/Table S2.xlsx
- cells-1489391 Supplementary material/table S3.xlsx
- cells-1489391 Supplementary material/Table S4 .xlsx
- cells-1489391 Supplementary material/Table S5.xlsx
