# Supplementary material for: Double-Stranded RNA Structural Elements Holding the Key to Translational Regulation in Cancer: The Case of Editing in RNA-Binding Motif Protein 8A
Source: Cells. 2021 Dec 15;10(12):3543. doi: 10.3390/cells10123543 (PMC8699885; doi:10.3390/cells10123543)
Supplement: Supplementary file 1 [file cells-10-03543-s001.zip › cells-1489391 Supplementary material/Table S1.xlsx]

## Sheet: Table S1
Table S1: sequences of primers
Primers	Sequence
RBM8A 201&204 qPCR	Forward: CTCTGTTGAAGGCTGGATTCTC
	Reverse:CCTGTCGAGGTTGAGATGAATG
ADAR1 qPCR	Forward: TGGACTACGACATCCCTTTATTG
	Reverse: GTTGACGCTTGTCTCCTTAGT
ADAR2 qPCR	Forward: CATCTGTACATCAGCACCTCTC
	Reverse: GGTGTCTATCTGCTGGTTCTTC
MSI2 qPCR	Forward: GCGAACACAGTAGTGGAAGAT
	Reverse: CTCTGTGCCTGTTGGTAGTT
RBM8A 201 specific qPCR	Forward: CCTAAGCCCTTACCACTCTAAC
	Reverse: TCTGTATTGCCCATATGCTGTA
MRLP3 splicing	Forward: CCAAGGATGGTCAAAAGCAT
	Reverse: GCCTGGTTTAATTGCAGCAT
AluJo PCR/sequencing	Forward: TAGGGACTGAACTCTATGTA
	Reverse: TACTGACCAGTGTCTCTACT
AluY PCR	Forward: TGC TCT GCC TAA GAA GTG CTT G
	Reverse: GGCTGTGGACCAAACTATAAATCC
AluY sequencing	Forward: TGC TCT GCC TAA GAA GTG CTT G
	Reverse: AGACAGTCTTACTCTGTCG
AluSz PCR/sequencing	Forward: CTA ATT CCC AGT CCA CAT GT
	Reverse: AGGGTCTAGGATTTATCTCTGGA
COPA PCR/sequencing	Forward: CTGAGTGCCTCCGATGATCAGA
	Reverse: GGTGGAAGGCAGCCCAGTT
AluJo cloning	Forward: AGTC GCTAGC TAGGGACTGAACTCTATGTA
	Reverse: AGTC GTCGAC TACTGACCAGTGTCTCTACT
AluY cloning	Forward: AGTC GCTAGC TGCTCTGCCTAAGAAGTGCTTG
	Reverse: AGTC GTCGAC GGCTGTGGACCAAACTATAAATCC
AluSz cloning	Forward: AGTC GCTAGC CTAATTCCCAGTCCACATGT
	Reverse: AGTC GTCGAC AGGGTCTAGGATTTATCTCTGGA
AluJo-Y cloning	Forward: AGTC GCTAGC TCTAGGGACTGAACTCTATG
	Reverse: AGTC GTCGAC GGCTGTGGACCAAACTATAAATCC
AluY-Sz cloning	Forward: AGTC GCTAGC TGCTCTGCCTAAGAAGTGCTTG
	Reverse: AGTC GTCGAC AGGGTCTAGGATTTATCTCTGGA
ADAR2 Overexpression cloning	Forward: AGTC GCTAGC ATGGATATAGAAGATGAAGAG
	Reverse: AGTC GAATTC TCAGGGAGTGAAGGAGAACT
mouse Rbm8a qPCR	Forward: GACGAAAGCATCCACAAACTAAA
	Reverse: TGCTCCACACTGTCGTAATC
mouse Tubulin, beta 4A class IVA	Forward: GAGGTAGACGAGCAGATGTTAAG
	Reverse: AGTGCTGTTGCCGATGAA
