# Supplementary material for: Double-Stranded RNA Structural Elements Holding the Key to Translational Regulation in Cancer: The Case of Editing in RNA-Binding Motif Protein 8A
Source: Cells. 2021 Dec 15;10(12):3543. doi: 10.3390/cells10123543 (PMC8699885; doi:10.3390/cells10123543)
Supplement: Supplementary file 1 [file cells-10-03543-s001.zip › cells-1489391 Supplementary material/Table S2.xlsx]

## Sheet: Tabelle1
Table S2. Percentage of A to G editing in RBM8A AluY element
	Mesothelial cells			MPM cells
Chr1:	Mean	SEM		Mean	SEM
145511929	29.5233	1.31715		24.53	5.32476
145511968	9.12333	2.51596		9.73667	3.15299
145511983	6.36	1.80145		9.38	4.68734
145511988	16.6633	2.29569		19.5433	9.28243
145511998	61.1133	3.21514		60.9233	6.62021
145512014	55.2233	6.82326		61.69	3.68419
145512024	23.9767	7.04546		27.53	15.4922
145512059	20.5867	1.57338		21.96	8.03901
145512073	24.04	3.34027		21.07	10.312
145512074	57.2767	4.75991		58.8333	11.7233
145512078	63.6433	2.3003		63.5367	6.52453
