# Supplementary material for: Double-Stranded RNA Structural Elements Holding the Key to Translational Regulation in Cancer: The Case of Editing in RNA-Binding Motif Protein 8A
Source: Cells. 2021 Dec 15;10(12):3543. doi: 10.3390/cells10123543 (PMC8699885; doi:10.3390/cells10123543)
Supplement: Supplementary file 1 [file cells-10-03543-s001.zip › cells-1489391 Supplementary material/table S3.xlsx]

## Sheet: Read me
S3 Table. Statistical analysis of AluSz6 editing after ADAR1/2 silencing in Mero-82, Mero-95, NCI-H226, SPC111 MPM cells
The Two-Way-Anova and multiple t-test were performed using GraphPad Prism 8

## Sheet: Mero82 Anova
Table S3 statistical analysis using the Two-Way-ANOVA of the AluSZ6 editing in Mero82 upon ADAR1/2 silencing
Within each row, compare columns (simple effects within rows)
Number of families	17
Number of comparisons per family	3
Alpha	0.05
Tukey's multiple comparisons test	Mean Diff.	95.00% CI of diff.	Significant?	Summary	Adjusted P Value
145512925
siNT vs. siADAR1	0.5869	0.1700 to 1.004	Yes	**	0.0032
siNT vs. siADAR2	-0.3827	-0.7996 to 0.03432	No	ns	0.079
siADAR1 vs. siADAR2	-0.9696	-1.387 to -0.5526	Yes	****	<0.0001
145512930
siNT vs. siADAR1	0.6134	0.1965 to 1.030	Yes	**	0.002
siNT vs. siADAR2	-0.05862	-0.4756 to 0.3583	No	ns	0.9403
siADAR1 vs. siADAR2	-0.6721	-1.089 to -0.2551	Yes	***	0.0006
145512937
siNT vs. siADAR1	-0.6228	-1.040 to -0.2059	Yes	**	0.0017
siNT vs. siADAR2	-0.06645	-0.4834 to 0.3505	No	ns	0.9239
siADAR1 vs. siADAR2	0.5564	0.1394 to 0.9734	Yes	**	0.0056
145512944
siNT vs. siADAR1	0.3158	-0.1012 to 0.7327	No	ns	0.1744
siNT vs. siADAR2	0.05652	-0.3605 to 0.4735	No	ns	0.9444
siADAR1 vs. siADAR2	-0.2592	-0.6762 to 0.1577	No	ns	0.3054
145512950
siNT vs. siADAR1	0.5414	0.1244 to 0.9584	Yes	**	0.0073
siNT vs. siADAR2	-0.1631	-0.5800 to 0.2539	No	ns	0.6225
siADAR1 vs. siADAR2	-0.7045	-1.121 to -0.2875	Yes	***	0.0003
145512951
siNT vs. siADAR1	0.2926	-0.1243 to 0.7096	No	ns	0.222
siNT vs. siADAR2	-0.0136	-0.4306 to 0.4034	No	ns	0.9967
siADAR1 vs. siADAR2	-0.3062	-0.7232 to 0.1107	No	ns	0.193
145512955
siNT vs. siADAR1	0.6406	0.2236 to 1.058	Yes	**	0.0012
siNT vs. siADAR2	0.1116	-0.3054 to 0.5286	No	ns	0.8003
siADAR1 vs. siADAR2	-0.529	-0.9460 to -0.1120	Yes	**	0.009
145513016
siNT vs. siADAR1	0.5106	0.09359 to 0.9275	Yes	*	0.0122
siNT vs. siADAR2	0.1565	-0.2605 to 0.5735	No	ns	0.6461
siADAR1 vs. siADAR2	-0.3541	-0.7710 to 0.06291	No	ns	0.1127
145513017
siNT vs. siADAR1	0.5278	0.1108 to 0.9448	Yes	**	0.0091
siNT vs. siADAR2	-0.03202	-0.4490 to 0.3849	No	ns	0.9818
siADAR1 vs. siADAR2	-0.5598	-0.9768 to -0.1429	Yes	**	0.0053
145513031
siNT vs. siADAR1	0.3784	-0.03856 to 0.7954	No	ns	0.0834
siNT vs. siADAR2	0.05044	-0.3665 to 0.4674	No	ns	0.9554
siADAR1 vs. siADAR2	-0.328	-0.7449 to 0.08900	No	ns	0.1524
145513034
siNT vs. siADAR1	0.8796	0.4626 to 1.297	Yes	****	<0.0001
siNT vs. siADAR2	0.2038	-0.2132 to 0.6208	No	ns	0.4783
siADAR1 vs. siADAR2	-0.6758	-1.093 to -0.2589	Yes	***	0.0006
145513094
siNT vs. siADAR1	0.6408	0.2238 to 1.058	Yes	**	0.0012
siNT vs. siADAR2	0.1756	-0.2414 to 0.5925	No	ns	0.5777
siADAR1 vs. siADAR2	-0.4652	-0.8822 to -0.04828	Yes	*	0.0248
145513098
siNT vs. siADAR1	0.5105	0.09358 to 0.9275	Yes	*	0.0122
siNT vs. siADAR2	-0.07344	-0.4904 to 0.3435	No	ns	0.9079
siADAR1 vs. siADAR2	-0.584	-1.001 to -0.1670	Yes	**	0.0034
145513112
siNT vs. siADAR1	0.6405	0.2235 to 1.057	Yes	**	0.0012
siNT vs. siADAR2	-0.1446	-0.5616 to 0.2723	No	ns	0.6885
siADAR1 vs. siADAR2	-0.7851	-1.202 to -0.3682	Yes	****	<0.0001
145513113
siNT vs. siADAR1	0.805	0.3880 to 1.222	Yes	****	<0.0001
siNT vs. siADAR2	0.00335	-0.4136 to 0.4203	No	ns	0.9998
siADAR1 vs. siADAR2	-0.8016	-1.219 to -0.3846	Yes	****	<0.0001
145513114
siNT vs. siADAR1	0.6449	0.2280 to 1.062	Yes	**	0.0011
siNT vs. siADAR2	0.02209	-0.3949 to 0.4391	No	ns	0.9913
siADAR1 vs. siADAR2	-0.6228	-1.040 to -0.2059	Yes	**	0.0017
145513125
siNT vs. siADAR1	0.5158	0.09878 to 0.9327	Yes	*	0.0112
siNT vs. siADAR2	-0.3034	-0.7204 to 0.1136	No	ns	0.1988
siADAR1 vs. siADAR2	-0.8191	-1.236 to -0.4022	Yes	****	<0.0001
	*: p<0.05; **: p<0.01; ***: p<0005; ****: p<0001; ns: not significant.
Test details	Mean 1	Mean 2	Mean Diff.	SE of diff.	N1	N2	q	DF
145512925
siNT vs. siADAR1	1	0.4131	0.5869	0.1753	3	3	4.735	102
siNT vs. siADAR2	1	1.383	-0.3827	0.1753	3	3	3.087	102
siADAR1 vs. siADAR2	0.4131	1.383	-0.9696	0.1753	3	3	7.821	102
145512930
siNT vs. siADAR1	1	0.3866	0.6134	0.1753	3	3	4.949	102
siNT vs. siADAR2	1	1.059	-0.05862	0.1753	3	3	0.4729	102
siADAR1 vs. siADAR2	0.3866	1.059	-0.6721	0.1753	3	3	5.421	102
145512937
siNT vs. siADAR1	1	1.623	-0.6228	0.1753	3	3	5.024	102
siNT vs. siADAR2	1	1.066	-0.06645	0.1753	3	3	0.536	102
siADAR1 vs. siADAR2	1.623	1.066	0.5564	0.1753	3	3	4.488	102
145512944
siNT vs. siADAR1	1	0.6842	0.3158	0.1753	3	3	2.547	102
siNT vs. siADAR2	1	0.9435	0.05652	0.1753	3	3	0.4559	102
siADAR1 vs. siADAR2	0.6842	0.9435	-0.2592	0.1753	3	3	2.091	102
145512950
siNT vs. siADAR1	1	0.4586	0.5414	0.1753	3	3	4.367	102
siNT vs. siADAR2	1	1.163	-0.1631	0.1753	3	3	1.315	102
siADAR1 vs. siADAR2	0.4586	1.163	-0.7045	0.1753	3	3	5.683	102
145512951
siNT vs. siADAR1	1	0.7074	0.2926	0.1753	3	3	2.361	102
siNT vs. siADAR2	1	1.014	-0.0136	0.1753	3	3	0.1097	102
siADAR1 vs. siADAR2	0.7074	1.014	-0.3062	0.1753	3	3	2.47	102
145512955
siNT vs. siADAR1	1	0.3594	0.6406	0.1753	3	3	5.168	102
siNT vs. siADAR2	1	0.8884	0.1116	0.1753	3	3	0.9002	102
siADAR1 vs. siADAR2	0.3594	0.8884	-0.529	0.1753	3	3	4.267	102
145513016
siNT vs. siADAR1	1	0.4894	0.5106	0.1753	3	3	4.119	102
siNT vs. siADAR2	1	0.8435	0.1565	0.1753	3	3	1.262	102
siADAR1 vs. siADAR2	0.4894	0.8435	-0.3541	0.1753	3	3	2.856	102
145513017
siNT vs. siADAR1	1	0.4722	0.5278	0.1753	3	3	4.258	102
siNT vs. siADAR2	1	1.032	-0.03202	0.1753	3	3	0.2583	102
siADAR1 vs. siADAR2	0.4722	1.032	-0.5598	0.1753	3	3	4.516	102
145513031
siNT vs. siADAR1	1	0.6216	0.3784	0.1753	3	3	3.053	102
siNT vs. siADAR2	1	0.9496	0.05044	0.1753	3	3	0.4069	102
siADAR1 vs. siADAR2	0.6216	0.9496	-0.328	0.1753	3	3	2.646	102
145513034
siNT vs. siADAR1	1	0.1204	0.8796	0.1753	3	3	7.096	102
siNT vs. siADAR2	1	0.7962	0.2038	0.1753	3	3	1.644	102
siADAR1 vs. siADAR2	0.1204	0.7962	-0.6758	0.1753	3	3	5.452	102
145513094
siNT vs. siADAR1	1	0.3592	0.6408	0.1753	3	3	5.169	102
siNT vs. siADAR2	1	0.8244	0.1756	0.1753	3	3	1.416	102
siADAR1 vs. siADAR2	0.3592	0.8244	-0.4652	0.1753	3	3	3.753	102
145513098
siNT vs. siADAR1	1	0.4895	0.5105	0.1753	3	3	4.118	102
siNT vs. siADAR2	1	1.073	-0.07344	0.1753	3	3	0.5924	102
siADAR1 vs. siADAR2	0.4895	1.073	-0.584	0.1753	3	3	4.711	102
145513112
siNT vs. siADAR1	1	0.3595	0.6405	0.1753	3	3	5.167	102
siNT vs. siADAR2	1	1.145	-0.1446	0.1753	3	3	1.167	102
siADAR1 vs. siADAR2	0.3595	1.145	-0.7851	0.1753	3	3	6.333	102
145513113
siNT vs. siADAR1	1	0.195	0.805	0.1753	3	3	6.493	102
siNT vs. siADAR2	1	0.9967	0.00335	0.1753	3	3	0.02702	102
siADAR1 vs. siADAR2	0.195	0.9967	-0.8016	0.1753	3	3	6.466	102
145513114
siNT vs. siADAR1	1	0.3551	0.6449	0.1753	3	3	5.202	102
siNT vs. siADAR2	1	0.9779	0.02209	0.1753	3	3	0.1782	102
siADAR1 vs. siADAR2	0.3551	0.9779	-0.6228	0.1753	3	3	5.024	102
145513125
siNT vs. siADAR1	1	0.4842	0.5158	0.1753	3	3	4.16	102
siNT vs. siADAR2	1	1.303	-0.3034	0.1753	3	3	2.447	102
siADAR1 vs. siADAR2	0.4842	1.303	-0.8191	0.1753	3	3	6.608	102

## Sheet: Mero82 siADAR1 t-test
Table S3. Statistical anylsis using multiple t-test to analyse the change in AluSz6 editing in Mero82 after ADAR1 silencing
Chr1:	Significant?	P value	Mean of siNT	Mean of siADAR1	Difference	SE of difference	t ratio	df	q
145512925	Yes	0.028428	1	0.4131	0.5869	0.1749	3.355	4	0.008973
145512930	Yes	0.001973	1	0.3866	0.6134	0.08521	7.199	4	0.000906		Benjamini, Krieger and Yekutieli, with Q = 1%
145512937	Yes	0.018592	1	1.623	-0.6228	0.1626	3.832	4	0.006259
145512944	Yes	5.6e-05	1	0.6842	0.3158	0.01751	18.04	4	7e-05
145512950	Yes	0.000892	1	0.4586	0.5414	0.06102	8.872	4	0.000492
145512951	Yes	9.8e-05	1	0.7074	0.2926	0.01872	15.63	4	9.9e-05
145512955	Yes	4.9e-05	1	0.3594	0.6406	0.03437	18.64	4	7e-05
145513016	Yes	0.006337	1	0.4894	0.5106	0.09742	5.241	4	0.002667
145513017	Yes	0.000199	1	0.4722	0.5278	0.04045	13.05	4	0.000126
145513031	Yes	0.000974	1	0.6216	0.3784	0.04365	8.67	4	0.000492
145513034	Yes	0.000145	1	0.1204	0.8796	0.06213	14.16	4	0.000122
145513094	Yes	0.013609	1	0.3592	0.6408	0.1523	4.208	4	0.004909
145513098	Yes	0.011931	1	0.4895	0.5105	0.1167	4.374	4	0.004635
145513112	Yes	0.000177	1	0.3595	0.6405	0.04766	13.44	4	0.000126
145513113	Yes	3e-06	1	0.195	0.805	0.02146	37.51	4	1.2e-05
145513114	Yes	5e-06	1	0.3551	0.6449	0.01918	33.62	4	1.2e-05
145513125	No	0.104034	1	0.4842	0.5158	0.246	2.097	4	0.030904

## Sheet: Mero82 siADAR2 t-test
Table S3. Statistical anylsis using multiple t-test to analyse the change in AluSz6 editing in Mero82 after ADAR2 silencing
Chr1:	Significant?	P value	Mean of siNT	Mean of siADAR2	Difference	SE of difference	t ratio	df	q
145512925	No	0.43333	1	1.383	-0.3827	0.4398	0.8701	4	0.778068
145512930	No	0.758007	1	1.059	-0.05862	0.1777	0.3299	4	0.857086		Benjamini, Krieger and Yekutieli, with Q = 1%
145512937	No	0.641794	1	1.066	-0.06645	0.1323	0.5024	4	0.857086
145512944	No	0.152045	1	0.9435	0.05652	0.03199	1.767	4	0.409507
145512950	No	0.06708	1	1.163	-0.1631	0.06534	2.496	4	0.253276
145512951	No	0.032746	1	1.014	-0.0136	0.004243	3.205	4	0.207926
145512955	No	0.078365	1	0.8884	0.1116	0.04745	2.352	4	0.253276
145513016	No	0.220955	1	0.8435	0.1565	0.108	1.449	4	0.51009
145513017	No	0.8486	1	1.032	-0.03202	0.1573	0.2036	4	0.857086
145513031	No	0.551223	1	0.9496	0.05044	0.07761	0.6499	4	0.809796
145513034	Yes	0.000368	1	0.7962	0.2038	0.01828	11.15	4	0.005951
145513094	No	0.0386	1	0.8244	0.1756	0.05785	3.035	4	0.207926
145513098	No	0.807144	1	1.073	-0.07344	0.2816	0.2608	4	0.857086
145513112	No	0.335849	1	1.145	-0.1446	0.1323	1.093	4	0.678415
145513113	No	0.937085	1	0.9967	0.00335	0.03987	0.08401	4	0.890782
145513114	No	0.71367	1	0.9779	0.02209	0.05605	0.394	4	0.857086
145513125	No	0.53366	1	1.303	-0.3034	0.446	0.6803	4	0.809796

## Sheet: Mero95 Anova
Table S3 statistical analysis using the Two-Way-ANOVA of the AluSZ6 editing in Mero95 upon ADAR1/2 silencing
Number of families	17
Number of comparisons per family	3
Alpha	0.05
Tukey's multiple comparisons test	Mean Diff.	95.00% CI of diff.	Significant?	Summary	Adjusted P Value
145512925
siNT vs. siADAR1	0.5679	0.1446 to 0.9911	Yes	**	0.0053
siNT vs. siADAR2	-0.2933	-0.7166 to 0.1300	No	ns	0.2304
siADAR1 vs. siADAR2	-0.8612	-1.284 to -0.4379	Yes	****	<0.0001
145512930
siNT vs. siADAR1	0.8784	0.4551 to 1.302	Yes	****	<0.0001
siNT vs. siADAR2	0.1625	-0.2608 to 0.5857	No	ns	0.6334
siADAR1 vs. siADAR2	-0.7159	-1.139 to -0.2927	Yes	***	0.0003
145512937
siNT vs. siADAR1	0.1387	-0.2845 to 0.5620	No	ns	0.7165
siNT vs. siADAR2	0.5274	0.1042 to 0.9507	Yes	*	0.0105
siADAR1 vs. siADAR2	0.3887	-0.03455 to 0.8120	No	ns	0.0787
145512944
siNT vs. siADAR1	0.3112	-0.1120 to 0.7345	No	ns	0.1923
siNT vs. siADAR2	0.04631	-0.3769 to 0.4696	No	ns	0.9634
siADAR1 vs. siADAR2	-0.2649	-0.6882 to 0.1583	No	ns	0.3006
145512950
siNT vs. siADAR1	0.648	0.2248 to 1.071	Yes	**	0.0012
siNT vs. siADAR2	0.09004	-0.3332 to 0.5133	No	ns	0.8686
siADAR1 vs. siADAR2	-0.558	-0.9813 to -0.1348	Yes	**	0.0063
145512951
siNT vs. siADAR1	0.4227	-0.0005357 to 0.8460	No	ns	0.0504
siNT vs. siADAR2	0.08186	-0.3414 to 0.5051	No	ns	0.89
siADAR1 vs. siADAR2	-0.3409	-0.7641 to 0.08240	No	ns	0.1395
145512955
siNT vs. siADAR1	0.3221	-0.1012 to 0.7453	No	ns	0.1715
siNT vs. siADAR2	0.1494	-0.2738 to 0.5727	No	ns	0.6793
siADAR1 vs. siADAR2	-0.1726	-0.5959 to 0.2506	No	ns	0.5974
145513016
siNT vs. siADAR1	0.5669	0.1437 to 0.9902	Yes	**	0.0054
siNT vs. siADAR2	0.1554	-0.2679 to 0.5786	No	ns	0.6585
siADAR1 vs. siADAR2	-0.4116	-0.8348 to 0.01167	No	ns	0.0585
145513017
siNT vs. siADAR1	0.6033	0.1800 to 1.027	Yes	**	0.0028
siNT vs. siADAR2	-0.3952	-0.8185 to 0.02803	No	ns	0.0724
siADAR1 vs. siADAR2	-0.9985	-1.422 to -0.5753	Yes	****	<0.0001
145513031
siNT vs. siADAR1	0.5327	0.1095 to 0.9560	Yes	**	0.0096
siNT vs. siADAR2	0.4135	-0.009744 to 0.8368	No	ns	0.057
siADAR1 vs. siADAR2	-0.1192	-0.5425 to 0.3040	No	ns	0.7815
145513034
siNT vs. siADAR1	1	0.5767 to 1.423	Yes	****	<0.0001
siNT vs. siADAR2	0.2395	-0.1837 to 0.6628	No	ns	0.3733
siADAR1 vs. siADAR2	-0.7605	-1.184 to -0.3372	Yes	***	0.0001
145513094
siNT vs. siADAR1	0.9851	0.5618 to 1.408	Yes	****	<0.0001
siNT vs. siADAR2	-0.04016	-0.4634 to 0.3831	No	ns	0.9723
siADAR1 vs. siADAR2	-1.025	-1.448 to -0.6020	Yes	****	<0.0001
145513098
siNT vs. siADAR1	0.7329	0.3096 to 1.156	Yes	***	0.0002
siNT vs. siADAR2	0.1923	-0.2309 to 0.6156	No	ns	0.5281
siADAR1 vs. siADAR2	-0.5405	-0.9638 to -0.1173	Yes	**	0.0084
145513112
siNT vs. siADAR1	0.9804	0.5571 to 1.404	Yes	****	<0.0001
siNT vs. siADAR2	0.03575	-0.3875 to 0.4590	No	ns	0.978
siADAR1 vs. siADAR2	-0.9446	-1.368 to -0.5214	Yes	****	<0.0001
145513113
siNT vs. siADAR1	0.7802	0.3570 to 1.203	Yes	****	<0.0001
siNT vs. siADAR2	-0.03243	-0.4557 to 0.3908	No	ns	0.9819
siADAR1 vs. siADAR2	-0.8127	-1.236 to -0.3894	Yes	****	<0.0001
145513114
siNT vs. siADAR1	0.445	0.02178 to 0.8683	Yes	*	0.0369
siNT vs. siADAR2	0.06839	-0.3549 to 0.4916	No	ns	0.9219
siADAR1 vs. siADAR2	-0.3766	-0.7999 to 0.04661	No	ns	0.0915
145513125
siNT vs. siADAR1	0.6358	0.2126 to 1.059	Yes	**	0.0016
siNT vs. siADAR2	0.007288	-0.4160 to 0.4305	No	ns	0.9991
siADAR1 vs. siADAR2	-0.6286	-1.052 to -0.2053	Yes	**	0.0018
	*: p<0.05; **: p<0.01; ***: p<0005; ****: p<0001; ns: not significant.
Test details	Mean 1	Mean 2	Mean Diff.	SE of diff.	N1	N2	q	DF
145512925
siNT vs. siADAR1	1	0.4321	0.5679	0.178	3	3	4.513	102
siNT vs. siADAR2	1	1.293	-0.2933	0.178	3	3	2.331	102
siADAR1 vs. siADAR2	0.4321	1.293	-0.8612	0.178	3	3	6.844	102
145512930
siNT vs. siADAR1	1	0.1216	0.8784	0.178	3	3	6.98	102
siNT vs. siADAR2	1	0.8375	0.1625	0.178	3	3	1.291	102
siADAR1 vs. siADAR2	0.1216	0.8375	-0.7159	0.178	3	3	5.689	102
145512937
siNT vs. siADAR1	1	0.8613	0.1387	0.178	3	3	1.102	102
siNT vs. siADAR2	1	0.4726	0.5274	0.178	3	3	4.191	102
siADAR1 vs. siADAR2	0.8613	0.4726	0.3887	0.178	3	3	3.089	102
145512944
siNT vs. siADAR1	1	0.6888	0.3112	0.178	3	3	2.473	102
siNT vs. siADAR2	1	0.9537	0.04631	0.178	3	3	0.368	102
siADAR1 vs. siADAR2	0.6888	0.9537	-0.2649	0.178	3	3	2.105	102
145512950
siNT vs. siADAR1	1	0.352	0.648	0.178	3	3	5.15	102
siNT vs. siADAR2	1	0.91	0.09004	0.178	3	3	0.7155	102
siADAR1 vs. siADAR2	0.352	0.91	-0.558	0.178	3	3	4.434	102
145512951
siNT vs. siADAR1	1	0.5773	0.4227	0.178	3	3	3.359	102
siNT vs. siADAR2	1	0.9181	0.08186	0.178	3	3	0.6506	102
siADAR1 vs. siADAR2	0.5773	0.9181	-0.3409	0.178	3	3	2.709	102
145512955
siNT vs. siADAR1	1	0.6779	0.3221	0.178	3	3	2.559	102
siNT vs. siADAR2	1	0.8506	0.1494	0.178	3	3	1.188	102
siADAR1 vs. siADAR2	0.6779	0.8506	-0.1726	0.178	3	3	1.372	102
145513016
siNT vs. siADAR1	1	0.4331	0.5669	0.178	3	3	4.505	102
siNT vs. siADAR2	1	0.8446	0.1554	0.178	3	3	1.235	102
siADAR1 vs. siADAR2	0.4331	0.8446	-0.4116	0.178	3	3	3.271	102
145513017
siNT vs. siADAR1	1	0.3967	0.6033	0.178	3	3	4.794	102
siNT vs. siADAR2	1	1.395	-0.3952	0.178	3	3	3.141	102
siADAR1 vs. siADAR2	0.3967	1.395	-0.9985	0.178	3	3	7.935	102
145513031
siNT vs. siADAR1	1	0.4673	0.5327	0.178	3	3	4.233	102
siNT vs. siADAR2	1	0.5865	0.4135	0.178	3	3	3.286	102
siADAR1 vs. siADAR2	0.4673	0.5865	-0.1192	0.178	3	3	0.9473	102
145513034
siNT vs. siADAR1	1	0	1	0.178	3	3	7.947	102
siNT vs. siADAR2	1	0.7605	0.2395	0.178	3	3	1.903	102
siADAR1 vs. siADAR2	0	0.7605	-0.7605	0.178	3	3	6.044	102
145513094
siNT vs. siADAR1	1	0.01495	0.9851	0.178	3	3	7.828	102
siNT vs. siADAR2	1	1.04	-0.04016	0.178	3	3	0.3192	102
siADAR1 vs. siADAR2	0.01495	1.04	-1.025	0.178	3	3	8.147	102
145513098
siNT vs. siADAR1	1	0.2671	0.7329	0.178	3	3	5.824	102
siNT vs. siADAR2	1	0.8077	0.1923	0.178	3	3	1.528	102
siADAR1 vs. siADAR2	0.2671	0.8077	-0.5405	0.178	3	3	4.296	102
145513112
siNT vs. siADAR1	1	0.0196	0.9804	0.178	3	3	7.791	102
siNT vs. siADAR2	1	0.9642	0.03575	0.178	3	3	0.2841	102
siADAR1 vs. siADAR2	0.0196	0.9642	-0.9446	0.178	3	3	7.507	102
145513113
siNT vs. siADAR1	1	0.2198	0.7802	0.178	3	3	6.2	102
siNT vs. siADAR2	1	1.032	-0.03243	0.178	3	3	0.2577	102
siADAR1 vs. siADAR2	0.2198	1.032	-0.8127	0.178	3	3	6.458	102
145513114
siNT vs. siADAR1	1	0.555	0.445	0.178	3	3	3.537	102
siNT vs. siADAR2	1	0.9316	0.06839	0.178	3	3	0.5435	102
siADAR1 vs. siADAR2	0.555	0.9316	-0.3766	0.178	3	3	2.993	102
145513125
siNT vs. siADAR1	1	0.3642	0.6358	0.178	3	3	5.053	102
siNT vs. siADAR2	1	0.9927	0.007288	0.178	3	3	0.05792	102
siADAR1 vs. siADAR2	0.3642	0.9927	-0.6286	0.178	3	3	4.995	102

## Sheet: Mero95 siADAR1 t-test
Table S3. Statistical anylsis using multiple t-test to analyse the change in AluSz6 editing in Mero95 after ADAR1 silencing
Chr1:	Significant?	P value	Mean of siNT	Mean of siADAR1	Difference	SE of difference	t ratio	df	q value
145512925	Yes	0.013211	1	0.4321	0.5679	0.1338	4.245	4	0.002669		Benjamini, Krieger and Yekutieli, with Q = 1%
145512930	Yes	3e-06	1	0.1216	0.8784	0.02337	37.58	4	3e-06
145512937	No	0.465565	1	0.8613	0.1387	0.1721	0.8057	4	0.088166
145512944	Yes	0.000248	1	0.6888	0.3112	0.02522	12.34	4	0.000104
145512950	Yes	0.000345	1	0.352	0.648	0.05715	11.34	4	0.000104
145512951	Yes	0.000136	1	0.5773	0.4227	0.0294	14.38	4	0.000103
145512955	Yes	0.004242	1	0.6779	0.3221	0.05499	5.856	4	0.000989
145513016	Yes	0.002013	1	0.4331	0.5669	0.07917	7.161	4	0.000508
145513017	Yes	0.001837	1	0.3967	0.6033	0.08222	7.337	4	0.000506
145513031	Yes	0.000227	1	0.4673	0.5327	0.04222	12.62	4	0.000104
145513034			1	0	1	0
145513094	Yes	<0.000001	1	0.01495	0.9851	0.01495	65.91	4	<0.000001
145513098	Yes	0.000309	1	0.2671	0.7329	0.06285	11.66	4	0.000104
145513112	Yes	<0.000001	1	0.0196	0.9804	0.0196	50.02	4	1e-06
145513113	Yes	0.000274	1	0.2198	0.7802	0.06486	12.03	4	0.000104
145513114	Yes	0.00025	1	0.555	0.445	0.03613	12.32	4	0.000104
145513125	Yes	0.013069	1	0.3642	0.6358	0.1493	4.258	4	0.002669

## Sheet: Mero95 siADAR2 t-test
Table S3. Statistical anylsis using multiple t-test to analyse the change in AluSz6 editing in Mero95 after ADAR1 silencing
Chr1:	Significant?	P value	Mean of siNT	Mean of siADAR2	Difference	SE of difference	t ratio	df	q value
145512925	No	0.597	1	1.293	-0.2933	0.5114	0.5735	4	0.734633		Benjamini, Krieger and Yekutieli, with Q = 1%
145512930	No	0.052529	1	0.8375	0.1625	0.05954	2.728	4	0.225479
145512937	No	0.000763	1	0.4726	0.5274	0.0571	9.237	4	0.013108
145512944	No	0.175148	1	0.9537	0.04631	0.02814	1.646	4	0.556134
145512950	No	0.65185	1	0.91	0.09004	0.1849	0.4868	4	0.734633
145512951	No	0.248537	1	0.9181	0.08186	0.06067	1.349	4	0.609625
145512955	No	0.392331	1	0.8506	0.1494	0.156	0.958	4	0.719652
145513016	No	0.194339	1	0.8446	0.1554	0.09975	1.558	4	0.556134
145513017	No	0.382615	1	1.395	-0.3952	0.4033	0.9799	4	0.719652
145513031	No	0.002294	1	0.5865	0.4135	0.05979	6.916	4	0.019694
145513034	No	0.461047	1	0.7605	0.2395	0.294	0.8145	4	0.719652
145513094	No	0.517549	1	1.04	-0.04016	0.05666	0.7088	4	0.734633
145513098	No	0.01902	1	0.8077	0.1923	0.05054	3.805	4	0.108857
145513112	No	0.641997	1	0.9642	0.03575	0.07121	0.5021	4	0.734633
145513113	No	0.428346	1	1.032	-0.03243	0.03683	0.8804	4	0.719652
145513114	No	0.684574	1	0.9316	0.06839	0.1565	0.4371	4	0.734633
145513125	No	0.979884	1	0.9927	0.007288	0.2717	0.02683	4	0.989683

## Sheet: NCI-H226 Anova
Table S3 statistical analysis using the Two-Way-ANOVA of the AluSZ6 editing in NCI-H226 upon ADAR1/2 silencing
Number of families	17
Number of comparisons per family	3
Alpha	0.05
Tukey's multiple comparisons test	Mean Diff.	95.00% CI of diff.	Significant?	Summary	Adjusted P Value
145512925
siNT vs. siADAR1	0.625	0.1286 to 1.121	Yes	**	0.0096
siNT vs. siADAR2	-0.5518	-1.048 to -0.05539	Yes	*	0.0255
siADAR1 vs. siADAR2	-1.177	-1.673 to -0.6804	Yes	****	<0.0001
145512930
siNT vs. siADAR1	0.6126	0.1162 to 1.109	Yes	*	0.0114
siNT vs. siADAR2	-0.1013	-0.5977 to 0.3951	No	ns	0.8783
siADAR1 vs. siADAR2	-0.7139	-1.210 to -0.2175	Yes	**	0.0026
145512937
siNT vs. siADAR1	0.07135	-0.4251 to 0.5678	No	ns	0.9377
siNT vs. siADAR2	0.2615	-0.2349 to 0.7579	No	ns	0.4252
siADAR1 vs. siADAR2	0.1901	-0.3063 to 0.6865	No	ns	0.6347
145512944
siNT vs. siADAR1	0.4508	-0.04561 to 0.9472	No	ns	0.0831
siNT vs. siADAR2	-0.01585	-0.5123 to 0.4806	No	ns	0.9968
siADAR1 vs. siADAR2	-0.4666	-0.9631 to 0.02976	No	ns	0.07
145512950
siNT vs. siADAR1	0.5942	0.09777 to 1.091	Yes	*	0.0146
siNT vs. siADAR2	-0.07382	-0.5702 to 0.4226	No	ns	0.9334
siADAR1 vs. siADAR2	-0.668	-1.164 to -0.1716	Yes	**	0.0052
145512951
siNT vs. siADAR1	0.5738	0.07742 to 1.070	Yes	*	0.0192
siNT vs. siADAR2	0.05901	-0.4374 to 0.5554	No	ns	0.9569
siADAR1 vs. siADAR2	-0.5148	-1.011 to -0.01841	Yes	*	0.0402
145512955
siNT vs. siADAR1	0.2607	-0.2357 to 0.7571	No	ns	0.4273
siNT vs. siADAR2	0.4446	-0.05180 to 0.9410	No	ns	0.0888
siADAR1 vs. siADAR2	0.1839	-0.3125 to 0.6803	No	ns	0.6534
145513016
siNT vs. siADAR1	0.3386	-0.1578 to 0.8350	No	ns	0.241
siNT vs. siADAR2	-0.07127	-0.5677 to 0.4251	No	ns	0.9378
siADAR1 vs. siADAR2	-0.4098	-0.9062 to 0.08657	No	ns	0.1265
145513017
siNT vs. siADAR1	0.4081	-0.08830 to 0.9045	No	ns	0.1287
siNT vs. siADAR2	0.003013	-0.4934 to 0.4994	No	ns	0.9999
siADAR1 vs. siADAR2	-0.4051	-0.9015 to 0.09131	No	ns	0.1325
145513031
siNT vs. siADAR1	0.4923	-0.004113 to 0.9887	No	ns	0.0524
siNT vs. siADAR2	0.269	-0.2274 to 0.7654	No	ns	0.4047
siADAR1 vs. siADAR2	-0.2233	-0.7197 to 0.2731	No	ns	0.5349
145513034
siNT vs. siADAR1	0.7046	0.2082 to 1.201	Yes	**	0.003
siNT vs. siADAR2	-0.1071	-0.6035 to 0.3893	No	ns	0.8652
siADAR1 vs. siADAR2	-0.8117	-1.308 to -0.3153	Yes	***	0.0005
145513094
siNT vs. siADAR1	0.7681	0.2717 to 1.265	Yes	**	0.0011
siNT vs. siADAR2	-0.1075	-0.6039 to 0.3889	No	ns	0.8642
siADAR1 vs. siADAR2	-0.8756	-1.372 to -0.3792	Yes	***	0.0002
145513098
siNT vs. siADAR1	0.5719	0.07547 to 1.068	Yes	*	0.0197
siNT vs. siADAR2	0.3378	-0.1586 to 0.8342	No	ns	0.2426
siADAR1 vs. siADAR2	-0.2341	-0.7305 to 0.2623	No	ns	0.503
145513112
siNT vs. siADAR1	0.7477	0.2513 to 1.244	Yes	**	0.0015
siNT vs. siADAR2	-0.1684	-0.6648 to 0.3280	No	ns	0.6998
siADAR1 vs. siADAR2	-0.9161	-1.412 to -0.4197	Yes	****	<0.0001
145513113
siNT vs. siADAR1	0.8119	0.3155 to 1.308	Yes	***	0.0005
siNT vs. siADAR2	-0.04733	-0.5437 to 0.4491	No	ns	0.9721
siADAR1 vs. siADAR2	-0.8592	-1.356 to -0.3628	Yes	***	0.0002
145513114
siNT vs. siADAR1	0.5164	0.02002 to 1.013	Yes	*	0.0395
siNT vs. siADAR2	-0.07164	-0.5680 to 0.4248	No	ns	0.9372
siADAR1 vs. siADAR2	-0.5881	-1.084 to -0.09166	Yes	*	0.0159
145513125
siNT vs. siADAR1	0.4192	-0.07719 to 0.9156	No	ns	0.1153
siNT vs. siADAR2	0.4367	-0.05970 to 0.9331	No	ns	0.0964
siADAR1 vs. siADAR2	0.0175	-0.4789 to 0.5139	No	ns	0.9961
			*: p<0.05; **: p<0.01; ***: p<0005; ****: p<0001; ns: not significant.
Test details	Mean 1	Mean 2	Mean Diff.	SE of diff.	N1	N2	q	DF
145512925
siNT vs. siADAR1	1	0.375	0.625	0.2087	3	3	4.235	102
siNT vs. siADAR2	1	1.552	-0.5518	0.2087	3	3	3.739	102
siADAR1 vs. siADAR2	0.375	1.552	-1.177	0.2087	3	3	7.974	102
145512930
siNT vs. siADAR1	1	0.3874	0.6126	0.2087	3	3	4.151	102
siNT vs. siADAR2	1	1.101	-0.1013	0.2087	3	3	0.6866	102
siADAR1 vs. siADAR2	0.3874	1.101	-0.7139	0.2087	3	3	4.838	102
145512937
siNT vs. siADAR1	1	0.9287	0.07135	0.2087	3	3	0.4834	102
siNT vs. siADAR2	1	0.7385	0.2615	0.2087	3	3	1.772	102
siADAR1 vs. siADAR2	0.9287	0.7385	0.1901	0.2087	3	3	1.288	102
145512944
siNT vs. siADAR1	1	0.5492	0.4508	0.2087	3	3	3.055	102
siNT vs. siADAR2	1	1.016	-0.01585	0.2087	3	3	0.1074	102
siADAR1 vs. siADAR2	0.5492	1.016	-0.4666	0.2087	3	3	3.162	102
145512950
siNT vs. siADAR1	1	0.4058	0.5942	0.2087	3	3	4.026	102
siNT vs. siADAR2	1	1.074	-0.07382	0.2087	3	3	0.5002	102
siADAR1 vs. siADAR2	0.4058	1.074	-0.668	0.2087	3	3	4.526	102
145512951
siNT vs. siADAR1	1	0.4262	0.5738	0.2087	3	3	3.888	102
siNT vs. siADAR2	1	0.941	0.05901	0.2087	3	3	0.3998	102
siADAR1 vs. siADAR2	0.4262	0.941	-0.5148	0.2087	3	3	3.488	102
145512955
siNT vs. siADAR1	1	0.7393	0.2607	0.2087	3	3	1.767	102
siNT vs. siADAR2	1	0.5554	0.4446	0.2087	3	3	3.013	102
siADAR1 vs. siADAR2	0.7393	0.5554	0.1839	0.2087	3	3	1.246	102
145513016
siNT vs. siADAR1	1	0.6614	0.3386	0.2087	3	3	2.294	102
siNT vs. siADAR2	1	1.071	-0.07127	0.2087	3	3	0.4829	102
siADAR1 vs. siADAR2	0.6614	1.071	-0.4098	0.2087	3	3	2.777	102
145513017
siNT vs. siADAR1	1	0.5919	0.4081	0.2087	3	3	2.765	102
siNT vs. siADAR2	1	0.997	0.003013	0.2087	3	3	0.02041	102
siADAR1 vs. siADAR2	0.5919	0.997	-0.4051	0.2087	3	3	2.745	102
145513031
siNT vs. siADAR1	1	0.5077	0.4923	0.2087	3	3	3.336	102
siNT vs. siADAR2	1	0.731	0.269	0.2087	3	3	1.823	102
siADAR1 vs. siADAR2	0.5077	0.731	-0.2233	0.2087	3	3	1.513	102
145513034
siNT vs. siADAR1	1	0.2954	0.7046	0.2087	3	3	4.775	102
siNT vs. siADAR2	1	1.107	-0.1071	0.2087	3	3	0.7255	102
siADAR1 vs. siADAR2	0.2954	1.107	-0.8117	0.2087	3	3	5.5	102
145513094
siNT vs. siADAR1	1	0.2319	0.7681	0.2087	3	3	5.205	102
siNT vs. siADAR2	1	1.107	-0.1075	0.2087	3	3	0.7283	102
siADAR1 vs. siADAR2	0.2319	1.107	-0.8756	0.2087	3	3	5.933	102
145513098
siNT vs. siADAR1	1	0.4281	0.5719	0.2087	3	3	3.875	102
siNT vs. siADAR2	1	0.6622	0.3378	0.2087	3	3	2.289	102
siADAR1 vs. siADAR2	0.4281	0.6622	-0.2341	0.2087	3	3	1.586	102
145513112
siNT vs. siADAR1	1	0.2523	0.7477	0.2087	3	3	5.066	102
siNT vs. siADAR2	1	1.168	-0.1684	0.2087	3	3	1.141	102
siADAR1 vs. siADAR2	0.2523	1.168	-0.9161	0.2087	3	3	6.207	102
145513113
siNT vs. siADAR1	1	0.1881	0.8119	0.2087	3	3	5.501	102
siNT vs. siADAR2	1	1.047	-0.04733	0.2087	3	3	0.3207	102
siADAR1 vs. siADAR2	0.1881	1.047	-0.8592	0.2087	3	3	5.822	102
145513114
siNT vs. siADAR1	1	0.4836	0.5164	0.2087	3	3	3.499	102
siNT vs. siADAR2	1	1.072	-0.07164	0.2087	3	3	0.4854	102
siADAR1 vs. siADAR2	0.4836	1.072	-0.5881	0.2087	3	3	3.985	102
145513125
siNT vs. siADAR1	1	0.5808	0.4192	0.2087	3	3	2.841	102
siNT vs. siADAR2	1	0.5633	0.4367	0.2087	3	3	2.959	102
siADAR1 vs. siADAR2	0.5808	0.5633	0.0175	0.2087	3	3	0.1186	102

## Sheet: NCI-H226 siADAR1 t-test
Table S3. Statistical anylsis using multiple t-test to analyse the change in AluSz6 editing in NCI-H226 after ADAR1 silencing
	Significant?	P value	Mean of siNT	Mean of siADAR2	Difference	SE of difference	t ratio	df	q value
Chr1:
145512925	No	0.064338	1	0.375	0.625	0.2466	2.535	4	0.084976		Benjamini, Krieger and Yekutieli, with Q = 1%
145512930	No	0.028312	1	0.3874	0.6126	0.1823	3.36	4	0.04051
145512937	No	0.82417	1	0.9287	0.07135	0.3008	0.2372	4	0.832412
145512944	No	0.011766	1	0.5492	0.4508	0.1026	4.392	4	0.025252
145512950	No	0.013795	1	0.4058	0.5942	0.1418	4.191	4	0.025767
145512951	No	0.008857	1	0.4262	0.5738	0.1204	4.767	4	0.025036
145512955	No	0.270972	1	0.7393	0.2607	0.2043	1.276	4	0.290787
145513016	No	0.096361	1	0.6614	0.3386	0.1564	2.165	4	0.11818
145513017	No	0.005185	1	0.5919	0.4081	0.07364	5.542	4	0.025036
145513031	No	0.015007	1	0.5077	0.4923	0.1204	4.087	4	0.025767
145513034	No	0.010207	1	0.2954	0.7046	0.154	4.577	4	0.025036
145513094	No	0.00742	1	0.2319	0.7681	0.1532	5.013	4	0.025036
145513098	No	0.001156	1	0.4281	0.5719	0.06899	8.289	4	0.019853
145513112	No	0.021725	1	0.2523	0.7477	0.2047	3.652	4	0.03391
145513113	No	0.006466	1	0.1881	0.8119	0.1558	5.211	4	0.025036
145513114	No	0.003211	1	0.4836	0.5164	0.08174	6.318	4	0.025036
145513125	No	0.114046	1	0.5808	0.4192	0.208	2.016	4	0.130545

## Sheet: NCI-H226 siADAR2 t-test
Table S3. Statistical anylsis using multiple t-test to analyse the change in AluSz6 editing in NCI-H226 after ADAR2 silencing
	Significant?	P value	Mean of siNT	Mean of siADAR2	Difference	SE of difference	t ratio	df	q value
Chr1:
145512925	No	0.304956	1	1.552	-0.5518	0.4694	1.176	4	0.547565		Benjamini, Krieger and Yekutieli, with Q = 1%
145512930	No	0.646065	1	1.101	-0.1013	0.2044	0.4958	4	0.768525
145512937	No	0.136096	1	0.7385	0.2615	0.1404	1.862	4	0.547565
145512944	No	0.760915	1	1.016	-0.01585	0.04866	0.3258	4	0.768525
145512950	No	0.623744	1	1.074	-0.07382	0.1391	0.5307	4	0.768525
145512951	No	0.094472	1	0.941	0.05901	0.02703	2.183	4	0.547565
145512955	Yes	4.4e-05	1	0.5554	0.4446	0.02323	19.14	4	0.000709
145513016	No	0.556213	1	1.071	-0.07127	0.1111	0.6413	4	0.768525
145513017	No	0.977203	1	0.997	0.003013	0.0991	0.0304	4	0.928918
145513031	No	0.297964	1	0.731	0.269	0.225	1.195	4	0.547565
145513034	No	0.680934	1	1.107	-0.1071	0.2419	0.4426	4	0.768525
145513094	No	0.295763	1	1.107	-0.1075	0.08944	1.202	4	0.547565
145513098	No	0.242388	1	0.6622	0.3378	0.2464	1.371	4	0.547565
145513112	No	0.244105	1	1.168	-0.1684	0.1234	1.365	4	0.547565
145513113	No	0.751443	1	1.047	-0.04733	0.1395	0.3393	4	0.768525
145513114	No	0.468828	1	1.072	-0.07164	0.08962	0.7994	4	0.757626
145513125	No	0.196126	1	0.5633	0.4367	0.2818	1.55	4	0.547565

[truncated: 3 more sheets: SPC111 Anova, SPC111 siADAR1 t-test, SPC111 siADAR2 t-test]
