# Supplementary material for: Double-Stranded RNA Structural Elements Holding the Key to Translational Regulation in Cancer: The Case of Editing in RNA-Binding Motif Protein 8A
Source: Cells. 2021 Dec 15;10(12):3543. doi: 10.3390/cells10123543 (PMC8699885; doi:10.3390/cells10123543)
Supplement: Supplementary file 1 [file cells-10-03543-s001.zip › cells-1489391 Supplementary material/Table S4 .xlsx]

## Sheet: comparison
Table S4: prediction of miR targeting in unedited vs edited Alu Sz6 sequence
submitted 1468 nt long mRNA sequence.
		unedited					edited
Target Detail	Target Rank	Target Score	miRNA Name	Gene Symbol
	1	91	hsa-miR-196b-5p	submission		1	91	hsa-miR-196b-5p
	2	91	hsa-miR-196a-5p	submission		2	91	hsa-miR-196a-5p
	3	91	hsa-miR-606	submission		3	91	hsa-miR-606
	4	83	hsa-miR-5196-3p	submission		4	83	hsa-miR-5196-3p
	5	82	hsa-miR-5197-5p	submission		5	82	hsa-miR-5197-5p
	6	81	hsa-miR-501-5p	submission		6	81	hsa-miR-501-5p
	7	77	hsa-miR-29a-5p	submission		7	77	hsa-miR-29a-5p
	8	77	hsa-miR-518c-5p	submission		8	77	hsa-miR-518c-5p
	9	77	hsa-miR-4748	submission		9	77	hsa-miR-4748
	10	77	hsa-miR-4464	submission		10	77	hsa-miR-4464
	11	77	hsa-miR-3191-5p	submission		11	77	hsa-miR-3191-5p
	12	73	hsa-miR-1537-5p	submission		12	73	hsa-miR-1537-5p
	13	70	hsa-miR-4684-3p	submission		13	70	hsa-miR-4684-3p
	14	68	hsa-miR-4433a-3p	submission		14	69	hsa-miR-6778-3p
	15	67	hsa-miR-506-3p	submission		15	67	hsa-miR-506-3p
	16	67	hsa-miR-124-3p	submission		16	67	hsa-miR-124-3p
	17	67	hsa-miR-7977	submission		17	66	hsa-miR-7977
	18	65	hsa-miR-4661-5p	submission		18	65	hsa-miR-4661-5p
	19	65	hsa-miR-4646-5p	submission
	20	65	hsa-miR-204-3p	submission
	21	64	hsa-miR-6778-3p	submission
	22	64	hsa-miR-4800-5p	submission		19	64	hsa-miR-4800-5p
	23	64	hsa-miR-488-3p	submission		20	64	hsa-miR-488-3p
	24	64	hsa-miR-139-5p	submission		21	64	hsa-miR-139-5p
	25	64	hsa-miR-504-3p	submission		22	64	hsa-miR-504-3p
	26	62	hsa-miR-6887-5p	submission		23	62	hsa-miR-6887-5p
	27	62	hsa-miR-6795-5p	submission		24	62	hsa-miR-6795-5p
	28	61	hsa-miR-513b-3p	submission		25	61	hsa-miR-513b-3p
	29	61	hsa-miR-3617-3p	submission		26	61	hsa-miR-3617-3p
	30	60	hsa-miR-6766-5p	submission
	31	60	hsa-miR-6756-5p	submission
	32	60	hsa-miR-4470	submission		27	60	hsa-miR-4470
	33	59	hsa-miR-4515	submission		28	59	hsa-miR-4515
	34	59	hsa-miR-5681a	submission		29	59	hsa-miR-5681a
	35	57	hsa-miR-3152-3p	submission
	36	57	hsa-miR-625-5p	submission		30	57	hsa-miR-625-5p
	37	56	hsa-miR-4795-3p	submission		31	56	hsa-miR-4795-3p
						32	56	hsa-miR-3152-3p
	38	55	hsa-miR-3682-5p	submission		33	55	hsa-miR-3682-5p
	39	55	hsa-miR-6745	submission		34	55	hsa-miR-4646-5p
	40	54	hsa-miR-6742-3p	submission		35	55	hsa-miR-204-3p
	41					36	54	hsa-miR-7151-3p
	42					37	53	hsa-miR-1247-3p
	43	52	hsa-miR-6803-5p	submission		38	52	hsa-miR-6803-5p
	44	52	hsa-miR-586	submission		39	52	hsa-miR-586
	45	52	hsa-miR-11399	submission
		51	hsa-miR-7151-3p	submission
		51	hsa-miR-6831-5p	submission		40	51	hsa-miR-6831-5p
						41	51	hsa-miR-11399
