# Supplementary material for: Double-Stranded RNA Structural Elements Holding the Key to Translational Regulation in Cancer: The Case of Editing in RNA-Binding Motif Protein 8A
Source: Cells. 2021 Dec 15;10(12):3543. doi: 10.3390/cells10123543 (PMC8699885; doi:10.3390/cells10123543)
Supplement: Supplementary file 1 [file cells-10-03543-s001.zip › cells-1489391 Supplementary material/Table S5.xlsx]

## Sheet: aluY-aluSz bearing transcripts
Table S5. Transcripts containing inverted AluY and AluSz6
Program: BLASTN
Query_AluY-AluSz6 sequence from RBM8A 3'UTR
Database: refseq_select_rna RefSeq Select RNA sequences
From the 100 sequences producing significant alignments, only the transcripts with both Alu Y and AluSz6 were selected
	Max	Total	Query	E	Per.
Description	Score	Score	cover	Value	Ident	Accession
Homo sapiens RNA binding motif protein 8A (RBM8A)	2712	2712	1	0	100	NM_005105.5
Homo sapiens zinc finger protein 426 (ZNF426)	385	613	0.37	2e-105	89.24	NM_024106.3
Homo sapiens cell division cycle 42 (CDC42)	372	729	0.34	2e-101	88.54	NM_001791.4
Homo sapiens carbohydrate sulfotransferase 12	359	901	0.38	1e-97	88.49	NM_018641.5
Homo sapiens leucine rich repeat containing 7 (LRRC7)	359	806	0.39	1e-97	88.49	NM_001370785.2
Homo sapiens BRCA1 interacting helicase 1 (BRIP1)	355	591	0.38	2e-96	88.63	NM_032043.3
Homo sapiens ribosomal protein S6 kinase A5 (RPS6KA5)	353	1929	0.39	6e-96	87.99	NM_004755.4
Homo sapiens zinc finger protein 556 (ZNF556)	351	1861	0.39	2e-95	88.16	NM_024967.3
Homo sapiens major facilitator superfamily domain containing 4	351	1235	0.39	2e-95	87.34	NM_153369.4
Homo sapiens pleckstrin homology domain containing B2 (PLEKHB2)	351	559	0.39	2e-95	87.54	NM_001100623.2
Homo sapiens NIMA related kinase 9 (NEK9)	350	812	0.39	8e-95	88.12	NM_033116.6
Homo sapiens opioid receptor mu 1 (OPRM1)	348	1045	0.4	3e-94	86.5	NM_000914.5
Homo sapiens zinc finger protein 846 (ZNF846)	348	565	0.39	3e-94	87.42	NM_001077624.3
Homo sapiens leucine rich repeat containing 28 (LRRC28)	344	574	0.38	4e-93	87.62	NM_144598.5
Homo sapiens leucine rich repeat containing 57 (LRRC57)	344	975	0.36	4e-93	87.18	NM_153260.3
Homo sapiens malic enzyme 2 (ME2)	340	1033	0.39	5e-92	87.1	NM_002396.5
interacting with MSI2
